# Supplementary material for: Uncommon Polyketides from Penicillium steckii AS-324, a Marine Endozoic Fungus Isolated from Deep-Sea Coral in the Magellan Seamount
Source: Int J Mol Sci. 2022 Jun 6;23(11):6332. doi: 10.3390/ijms23116332 (PMC9181172; doi:10.3390/ijms23116332)
Supplement: Supplementary file 1 [file ijms-23-06332-s001.zip]

Archive with 1 entries (1 files):
- ijms-1729047-supplementary.pdf
